# Supplementary material for: Co-Localized in Amyloid Plaques Cathepsin B as a Source of Peptide Analogs Potential Drug Candidates for Alzheimer’s Disease
Source: Biomolecules. 2024 Dec 30;15(1):28. doi: 10.3390/biom15010028 (PMC11762647; doi:10.3390/biom15010028)
Supplement: Supplementary file 1 [file biomolecules-15-00028-s001.zip]

Archive with 1 entries (1 files):
- biomolecules-3317856-supplementary.pdf
